# Supplementary material for: Host relationships and biological notes of Cassidinae beetles (Coleoptera, Chrysomelidae) in Qiannan Prefecture, Guizhou, China
Source: Biodivers Data J. 2024 Feb 8;12:e116267. doi: 10.3897/BDJ.12.e116267 (PMC10878304; doi:10.3897/BDJ.12.e116267)
Supplement: Supplementary material 1 — Cassidinae beetles and their confirmed host plants in Qiannan Prefecture, Guizhou, China [file bdj-12-e116267-s001.xlsx]

## Sheet: Cassidinae-plant assacitioon
Cassidinae				Host plants
species	genus	tribe	individual	species	genus	family
Aspidimorpha (s. str.) difformis (Motschulsky, 1860)#	Aspidimorpha Hope, 1840	Aspidimorphini	13	Dinetus racemosus (Wallich) Sweet	Dinetus Buch.-Ham. ex D.Don	Convolvulaceae
Aspidimorpha (s. str.) furcata (Thunberg, 1789)			39	Calystegia pubescens Lindl.	Calystegia R.Br.	Convolvulaceae
				Calystegia sepium (L.) R. Br.	Calystegia R.Br.	Convolvulaceae
				Calystegia silvatica subsp. orientalis Brummitt	Calystegia R.Br.	Convolvulaceae
				Dinetus racemosus (Wallich) Sweet	Dinetus Buch.-Ham. ex D.Don	Convolvulaceae
				Ipomoea batatas (L.) Lamarck	Ipomoea L.	Convolvulaceae
				Ipomoea purpurea (L.) Roth	Ipomoea L.	Convolvulaceae
Laccoptera (Laccopteroidea) nepalensis Boheman, 1855	Laccoptera Boheman, 1855		119	Calystegia sepium (L.) R. Br.	Calystegia R.Br.	Convolvulaceae
				Calystegia silvatica subsp. orientalis Brummitt	Calystegia R.Br.	Convolvulaceae
				Dinetus racemosus (Wallich) Sweet	Dinetus Buch.-Ham. ex D.Don	Convolvulaceae
				Ipomoea batatas (L.) Lamarck	Ipomoea L.	Convolvulaceae
				Ipomoea purpurea (L.) Roth	Ipomoea L.	Convolvulaceae
Basiprionota bisignata (Boheman, 1862)	Basiprionota Chevrolat, 1836	Basiprionotini	98	Catalpa fargesii Bur.**	Catalpa Scop.	Bignoniaceae
				Paulownia tomentosa (Thunb.) Steud**	Paulownia Siebold & Zucc.	Paulowniaceae
				Paulownia taiwaniana T. W. Hu & H. J. Chang**	Paulownia Siebold & Zucc.	Paulowniaceae
Basiprionota chinensis (Fabricius, 1798)#			18	Catalpa fargesii Bur.**	Catalpa Scop.	Bignoniaceae
				Paulownia taiwaniana T. W. Hu & H. J. Chang**	Paulownia Siebold & Zucc.	Paulowniaceae
Basiprionota pudica (Spaeth, 1925)#			69	Premna microphylla Turcz.**	Premna L.	Lamiaceae
Callispa bowringii Baly, 1858	Callispa Baly, 1858	Callispini	41	Bambusa blumeana Schult.f.**	Bambusa Schreb.	Poaceae
				Indocalamus tessellatus (Munro) Keng f.**	Indocalamus Nakai	Poaceae
				Phyllostachys nigra var. henonis (Mitford) Rendle**	Phyllostachys Siebold & Zucc.	Poaceae
				Phyllostachys propinqua McClure**	Phyllostachys Siebold & Zucc.	Poaceae
Callispa brettinghami Baly, 1869*			4	Saccharum arundinaceum Retz.**	Saccharum L.	Poaceae
Callispa dimidiatipennis Baly, 1858*			1	Saccharum arundinaceum Retz.**	Saccharum L.	Poaceae
Callispa donckieri Pic, 1924*			1	Pleioblastus amarus (Keng) Keng f.**	Pleioblastus Nakai	Poaceae
Cassida australica (Boheman, 1855)*	Cassida Linnaeus, 1758	Cassidini	7	Calystegia silvatica subsp. orientalis Brummitt**	Calystegia R.Br.	Convolvulaceae
				Dinetus racemosus (Wallich) Sweet**	Dinetus Buch.-Ham. ex D.Don	Convolvulaceae
				Ipomoea purpurea (L.) Roth**	Ipomoea L.	Convolvulaceae
Cassida circumdata Herbst, 1799			6	Calystegia silvatica subsp. orientalis Brummitt	Calystegia R.Br.	Convolvulaceae
				Dinetus racemosus (Wallich) Sweet**	Dinetus Buch.-Ham. ex D.Don	Convolvulaceae
				Ipomoea batatas (L.) Lam.	Ipomoea L.	Convolvulaceae
				Ipomoea purpurea (L.) Roth	Ipomoea L.	Convolvulaceae
Cassida japana Baly, 1874#			111	Achyranthes bidentata Blume**	Achyranthes L.	Amaranthaceae
Cassida rati (Maulik, 1923)			2	Clematis armandii Franch.**	Clematis L.	Ranunculaceae
Cassida spaethiana Gressitt, 1952*			2	Achyranthes bidentata Blume**	Achyranthes L.	Amaranthaceae
Cassida versicolor (Boheman, 1855)			8	Photinia bodinieri H. Lév.	Photinia Lindl.	Rosaceae
				Pyracantha fortuneana (Maxim.) H.L. Li**	Pyracantha M.Roem.	Rosaceae
				Prunus conradinae Koehne**	Prunus L.	Rosaceae
				Prunus salicina Lindl.**	Prunus L.	Rosaceae
				Rubus swinhoei Hance**	Rubus L.	Rosaceae
Cassida verspertina (Boheman, 1862)#			10	Clematis armandii Franch.**	Clematis L.	Ranunculaceae
Glyphocassis spilota (Gorham, 1885)#			63	Calystegia sepium (L.) R. Br.**	Calystegia R.Br.	Convolvulaceae
				Calystegia silvatica subsp. orientalis Brummitt**	Calystegia R.Br.	Convolvulaceae
				Dinetus racemosus (Wallich) Sweet**	Dinetus Buch.-Ham. ex D.Don	Convolvulaceae
Glyphocassis trilineata (Hope, 1831)	Glyphocassis Spaeth, 1914		1	Ipomoea batatas (L.) Lam.	Ipomoea L.	Convolvulaceae
Thlaspida biramosa (Boheman, 1855)	Thlaspida Weise, 1899		22	Callicarpa bodinieri H. Lév.	Callicarpa L.	Lamiaceae
				Callicarpa kochiana Makino	Callicarpa L.	Lamiaceae
				Callicarpa macrophylla Vahl	Callicarpa L.	Lamiaceae
Thlaspidosoma brevis Chen et Zia, 1964*	Thlaspidosoma Spaeth, 1901*		3	Akebia trifoliata (Thunb.) Koidz.**	Akebia Decne.	Lardizabalaceae
				Stauntonia angustifolia (Wall.) R.Br. ex Wall.**	Stauntonia DC.	Lardizabalaceae
Agonita chinensis (Weise, 1922)#	Agonita Strand, 1942	Gonophorini	380	Bambusa blumeana Schult.f.**	Bambusa Schreb.	Poaceae
				Bambusa variostriata (W. T. Lin) L. C. Chia & H. L. Fung**	Bambusa Schreb.	Poaceae
				Indocalamus tessellatus (Munro) Keng f.**	Indocalamus Nakai	Poaceae
				Phyllostachys mannii Gamble**	Phyllostachys Siebold & Zucc.	Poaceae
				Phyllostachys nigra var. henonis (Mitford) Rendle**	Phyllostachys Siebold & Zucc.	Poaceae
				Phyllostachys propinqua McClure**	Phyllostachys Siebold & Zucc.	Poaceae
				Pleioblastus amarus (Keng) Keng f.**	Pleioblastus Nakai	Poaceae
Agonita foveicollis (Chen et T’an, 1962)*			1	Cyperus sp.	Cyperus L.	Cyperaceae
Downesia atrata Baly, 1869*	Downesia Baly, 1858*		117	Indosasa lipoensis C.D.Chu & K.M.Lan**	Indosasa McClure	Poaceae
				Pleioblastus amarus (Keng) Keng f.**	Pleioblastus Nakai	Poaceae
Downesia gracilis Uhmann, 1954*			2	Indosasa lipoensis C.D.Chu & K.M.Lan**	Indosasa McClure	Poaceae
Downesia javana Weise, 1928*			2	Pleioblastus amarus (Keng) Keng f.**	Pleioblastus Nakai	Poaceae
Downesia ruficolor Pic, 1924*			71	Indosasa lipoensis C. D. Chu et K. M. Lan**	Indosasa McClure	Poaceae
				Indocalamus tessellatus (Munro) Keng f.	Indocalamus Nakai	Poaceae
Downesia strandi Uhmann, 1943*			123	Indocalamus tessellatus (Munro) Keng f.**	Indocalamus Nakai	Poaceae
Downesia tarsataBaly, 1869*			3	Indocalamus tessellatus (Munro) Keng f.	Indocalamus Nakai	Poaceae
Downesia vandykei Gressitt, 1939*			1	Indocalamus tessellatus (Munro) Keng f.	Indocalamus Nakai	Poaceae
Downesia sp.1*			83	Indocalamus tessellatus (Munro) Keng f.	Indocalamus Nakai	Poaceae
Downesia sp.2*			19	Pleioblastus amarus (Keng) Keng f.	Pleioblastus Nakai	Poaceae
Klitispa mutilata Chen et Sun, 1964*	Klitispa Uhmann, 1940*		4	Miscanthus floridulus Warb. ex K.Schum. & Lauterb.	Miscanthus Andersson	Poaceae
Dactylispa angulosa(Solsky, 1871)#	Dactylispa Weise, 1897	Hispini	77	Aster ageratoides Turcz.**	Aster L.	Asteraceae
				Artemisia argyi H. Lév. & Vaniot**	Artemisia L.	Asteraceae
				Artemisia verlotiorum Lamotte**	Artemisia L.	Asteraceae
Dactylispa balyi (Gestro, 1890)*			4	-	-	-
Dactylispa cervicornis Gressitt, 1950#			2	Aidia canthioides (Champ. ex Benth.) Masam**	Aidia Lour.	Rubiaceae
Dactylispa chinensis Weise, 1905#			83	Rubus alceifolius Poir.	Rubus L.	Rosaceae
				Rubus amphidasys Focke	Rubus L.	Rosaceae
				Rubus buergeri Miq.**	Rubus L.	Rosaceae
				Rubus ichangensis Hemsl. & Kuntze**	Rubus L.	Rosaceae
				Rubus innominatus S. Moore**	Rubus L.	Rosaceae
				Rubus malifolius Focke**	Rubus L.	Rosaceae
				Rubus setchuenensis Bureau & Franch.**	Rubus L.	Rosaceae
				Rubus swinhoei Hance**	Rubus L.	Rosaceae
				Rubus xanthoneurus var. glandulosus T.T. Yu & L.T. Lu**	Rubus L.	Rosaceae
				Rubus xanthoneurus Focke ex Diels**	Rubus L.	Rosaceae
Dactylispa crassicuspis Gestro, 1906#			3	Corylus heterophylla var. sutchuanensis Franchet**	Corylus L.	Betulaceae
Dactylispa delicatula (Gestro, 1888)*			1	Bambusa blumeana Schult.f.**	Bambusa Schreb.	Poaceae
Dactylispa excisa (Kraatz, 1879)#			3	Pyracantha fortuneana (Maxim.) H.L.Li**	Pyracantha M.Roem.	Rosaceae
Dactylispa ferrugineonigra Maulik, 1919*			1	Aidia canthioides (Champ. ex Benth.) Masam.**	Aidia Lour.	Rubiaceae
Dactylispa gressitti Uhmann, 1954*			46	Hedera nepalensis K.Koch**	Hedera L.	Araliaceae
Dactylispa higoniae (Lewis, 1896)#			3	Callicarpa bodinieri H.Lév.**	Callicarpa L.	Lamiaceae
				Callicarpa macrophylla Vahl	Callicarpa L.	Lamiaceae
Dactylispa intermedia Chen et T’an, 1961*			38	Rubus corchorifolius L.f.**	Rubus L.	Rosaceae
				Rubus malifolius Focke**	Rubus L.	Rosaceae
Dactylispa issiki Chujo, 1938*			23	Bambusa blumeana Schult.f.**	Bambusa Schreb.	Poaceae
				Bambusa variostriata (W. T. Lin) L. C. Chia & H. L. Fung**	Bambusa Schreb.	Poaceae
				Phyllostachys nigra var. henonis (Mitford) Rendle**	Phyllostachys Siebold & Zucc.	Poaceae
				Phyllostachys propinqua McClure**	Phyllostachys Siebold & Zucc.	Poaceae
Dactylispa klapperichi Uhmann, 1954*			4	Rubus malifolius Focke**	Rubus L.	Rosaceae
				Photinia bodinieri H.Lév.**	Photinia Lindl.	Rosaceae
Dactylispa longispina Gressitt, 1938#			6	Setaria palmifolia Stapf	Setaria P.Beauv.	Poaceae
				Setaria plicata T. Cooke**	Setaria P.Beauv.	Poaceae
Dactylispa maculithorax Gestro, 1906#			40	Photinia bodinieri H.Lév.	Photinia Lindl.	Rosaceae
				Pyracantha fortuneana (Maxim.) H.L.Li**	Pyracantha M.Roem.	Rosaceae
Dactylispa mixta Kung et T’an, 1961*			1	-	-	-
Dactylispa nigrodiscalis Gressitt, 1938*			6	Uncaria rhynchophylla Miq.	Uncaria Schreb.	Rubiaceae
Dactylispa paucispina Gressitt, 1939*			1	Callicarpa macrophylla Vahl**	Callicarpa L.	Lamiaceae
Dactylispa pici Uhmann, 1934*			79	Aidia canthioides (Champ. ex Benth.) Masam.	Aidia Lour.	Rubiaceae
Dactylispa polita Chen et T’an, 1961*			2	Miscanthus sinensis Andersson**	Miscanthus Andersson	Poaceae
				Oplismenus undulatifolius P.Beauv.**	Oplismenus P.Beauv.	Poaceae
Dactylispa pungens (Boheman, 1859)*			6	Rosa cymosa Tratt.**	Rosa L.	Rosaceae
Dactylispa sauteri Uhmann, 1927#			41	Lophatherum gracile Brongn.	Lophatherum Brongn.	Poaceae
				Miscanthus sinensis Anderss.	Miscanthus Andersson	Poaceae
				Setaria palmifolia Stapf**	Setaria P.Beauv.	Poaceae
Dactylispa setifera (Chapuis, 1877)			4	-	-	-
Dactylispa similis Chen et T’an, 1985*			43	Carpinus turczaninowii Hance**	Carpinus L.	Betulaceae
				Rosa cymosa Tratt.**	Rosa L.	Rosaceae
Dactylispa sjoestedti Uhmann, 1928#			1	Phyllostachys nigra var. henonis (Mitford) Rendle**	Phyllostachys Siebold & Zucc.	Poaceae
Dactylispa uhmanni Gressitt, 1954#			3	Rubus innominatus S. Moore**	Rubus L.	Rosaceae
				Rubus lambertianus Ser.**	Rubus L.	Rosaceae
Dactylispa sp.			7	Bambusa variostriata (W. T. Lin) L. C. Chia & H. L. Fung	Bambusa Schreb.	Poaceae
Hispellinus callicanthus (Bates, 1866)	Hispellinus Weise, 1897		1	Miscanthus sinensis Andersson**	Miscanthus Andersson	Poaceae
Platypria (Platypria) acanthion Gestro, 1890*			7	Phanera championii Benth.**	Phanera Lour.	Fabaceae
Platypria (Platypria) hystrix Fabricius, 1798*	Platypria Guérin-Méneville, 1840*		2	Corylus heterophylla var. sutchuenensis Franch.**	Corylus L.	Betulaceae
Rhadinosa nigrocyanea (Motschulsky, 1861)	Rhadinosa Weise, 1905		2	Miscanthus sinensis Andersson**	Miscanthus Andersson	Poaceae
Leptispa godwini Baly, 1869*	Leptispa Baly, 1858*	Leptispini*	1	Indocalamus tessellatus (Munro) Keng f.**	Indocalamus Nakai	Poaceae
Leptispa longipennis (Gestro, 1890)*			2	Bambusa blumeana Schult.f.**	Bambusa Schreb.	Poaceae
Leptispa pici Uhmann, 1958*			215	Bambusa blumeana Schult.f.**	Bambusa Schreb.	Poaceae
Notosacantha castanea (Spaeth, 1913)*	Notosacantha Chevrolat, 1837*	Notosacanthini*	2	Pittosporum illicioides Makino**	Pittosporum Banks ex Gaertn.	Pittosporaceae
Notosacantha ginpinensis Chen et Zia, 1961*			4	Bridelia balansae Tutcher**	Bridelia Willd.	Phyllanthaceae
69	17	8	2208	130	130	130

## Sheet: Symbol description
Symbol	Indications
*	new record for Guizhou
#	new record for Qiannan
**	new host record for the Cassidinae species
-	unknown or unidentified plant
