# Supplementary material for: Host relationships and biological notes of Cassidinae beetles (Coleoptera, Chrysomelidae) in Qiannan Prefecture, Guizhou, China
Source: Biodivers Data J. 2024 Feb 8;12:e116267. doi: 10.3897/BDJ.12.e116267 (PMC10878304; doi:10.3897/BDJ.12.e116267)
Supplement: Supplementary material 2 — Host plants and their corresponding Cassidinae beetles in Qiannan Prefecture, Guizhou, China [file bdj-12-e116267-s002.xlsx]

## Sheet: Cassidinae-plant assacitioon
Host plants			Cassidinae
family	genus	species	species	genus	tribe
Amaranthaceae	Achyranthes L.	Achyranthes bidentata Blume	Cassida japana Baly, 1874#	Cassida Linnaeus, 1758	Cassidini
			Cassida spaethiana Gressitt, 1952*	Cassida Linnaeus, 1758	Cassidini
Araliaceae	Hedera L.	Hedera nepalensis K.Koch	Dactylispa gressitti Uhmann, 1954*	Dactylispa Weise, 1897	Hispini
Asteraceae	Artemisia L.	Artemisia argyi H. Lév. & Vaniot	Dactylispa angulosa(Solsky, 1871)#	Dactylispa Weise, 1897	Hispini
		Artemisia verlotiorum Lamotte	Dactylispa angulosa(Solsky, 1871)#	Dactylispa Weise, 1897	Hispini
	Aster L.	Aster ageratoides Turcz.	Dactylispa angulosa(Solsky, 1871)#	Dactylispa Weise, 1897	Hispini
Betulaceae	Carpinus L.	Carpinus turczaninowii Hance	Dactylispa similis Chen et T’an, 1985*	Dactylispa Weise, 1897	Hispini
	Corylus L.	Corylus heterophylla var. sutchuanensis Franch.	Dactylispa crassicuspis Gestro, 1906#	Dactylispa Weise, 1897	Hispini
			Platypria (Platypria) hystrix Fabricius, 1798*	Platypria Guérin-Méneville, 1840*	Hispini
Bignoniaceae	Catalpa Scop.	Catalpa fargesii Bur.	Basiprionota bisignata (Boheman, 1862)	Basiprionota Chevrolat, 1836	Basiprionotini
			Basiprionota chinensis (Fabricius, 1798)#	Basiprionota Chevrolat, 1836	Basiprionotini
Convolvulaceae	Calystegia R.Br.	Calystegia pubescens Lindl.	Aspidimorpha (s. str.) furcata (Thunberg, 1789)	Aspidimorpha Hope, 1840	Aspidimorphini
		Calystegia sepium (L.) R. Br.	Aspidimorpha (s. str.) furcata (Thunberg, 1789)	Aspidimorpha Hope, 1840	Aspidimorphini
			Laccoptera (Laccopteroidea) nepalensis Boheman, 1855	Laccoptera Boheman, 1855	Aspidimorphini
			Glyphocassis spilota (Gorham, 1885)#	Cassida Linnaeus, 1758	Cassidini
		Calystegia silvatica subsp. orientalis Brummitt	Aspidimorpha (s. str.) furcata (Thunberg, 1789)	Aspidimorpha Hope, 1840	Aspidimorphini
			Laccoptera (Laccopteroidea) nepalensis Boheman, 1855	Laccoptera Boheman, 1855	Aspidimorphini
			Cassida circumdata Herbst, 1799	Cassida Linnaeus, 1758	Cassidini
			Cassida australica (Boheman, 1855)*	Cassida Linnaeus, 1758	Cassidini
			Glyphocassis spilota (Gorham, 1885)#	Cassida Linnaeus, 1758	Cassidini
	Dinetus Buch.-Ham. ex D.Don	Dinetus racemosus (Wallich) Sweet	Aspidimorpha (s. str.) furcata (Thunberg, 1789)	Aspidimorpha Hope, 1840	Aspidimorphini
			Laccoptera (Laccopteroidea) nepalensis Boheman, 1855	Laccoptera Boheman, 1855	Aspidimorphini
			Cassida australica (Boheman, 1855)*	Cassida Linnaeus, 1758	Cassidini
			Cassida circumdata Herbst, 1799	Cassida Linnaeus, 1758	Cassidini
			Glyphocassis spilota (Gorham, 1885)#	Cassida Linnaeus, 1758	Cassidini
			Aspidimorpha (s. str.) difformis (Motschulsky, 1860)#	Aspidimorpha Hope, 1840	Aspidimorphini
	Ipomoea L.	Ipomoea batatas (L.) Lam.	Cassida circumdata Herbst, 1799	Cassida Linnaeus, 1758	Cassidini
			Glyphocassis trilineata (Hope, 1831)	Glyphocassis Spaeth, 1914	Cassidini
			Aspidimorpha (s. str.) furcata (Thunberg, 1789)	Aspidimorpha Hope, 1840	Aspidimorphini
			Laccoptera (Laccopteroidea) nepalensis Boheman, 1855	Laccoptera Boheman, 1855	Aspidimorphini
		Ipomoea purpurea (L.) Roth	Aspidimorpha (s. str.) furcata (Thunberg, 1789)	Aspidimorpha Hope, 1840	Aspidimorphini
			Laccoptera (Laccopteroidea) nepalensis Boheman, 1855	Laccoptera Boheman, 1855	Aspidimorphini
			Cassida circumdata Herbst, 1799	Cassida Linnaeus, 1758	Cassidini
			Cassida australica (Boheman, 1855)*	Cassida Linnaeus, 1758	Cassidini
Cyperaceae	Cyperus L.	Cyperus sp.	Agonita foveicollis (Chen et T’an, 1962)*	Agonita Strand, 1942	Gonophorini
Fabaceae	Phanera Lour.	Phanera championii Benth.	Platypria (Platypria) acanthion Gestro, 1890*	Platypria Guérin-Méneville, 1840*	Hispini
Lamiaceae	Callicarpa L.	Callicarpa bodinieri H. Lév.	Thlaspida biramosa (Boheman, 1855)	Thlaspida Weise, 1899	Cassidini
			Dactylispa higoniae (Lewis, 1896)#	Dactylispa Weise, 1897	Hispini
		Callicarpa kochiana Makino	Thlaspida biramosa (Boheman, 1855)	Thlaspida Weise, 1899	Cassidini
		Callicarpa macrophylla Vahl	Thlaspida biramosa (Boheman, 1855)	Thlaspida Weise, 1899	Cassidini
			Dactylispa higoniae (Lewis, 1896)#	Dactylispa Weise, 1897	Hispini
			Dactylispa paucispina Gressitt, 1939*	Dactylispa Weise, 1897	Hispini
	Premna L.	Premna microphylla Turcz.	Basiprionota pudica (Spaeth, 1925)#	Basiprionota Chevrolat, 1836	Basiprionotini
Lardizabalaceae	Akebia Decne.	Akebia trifoliata (Thunb.) Koidz.	Thlaspidosoma brevis Chen et Zia, 1964*	Thlaspidosoma Spaeth, 1901*	Cassidini
	Stauntonia DC.	Stauntonia angustifolia (Wall.) R.Br. ex Wall.	Thlaspidosoma brevis Chen et Zia, 1964*	Thlaspidosoma Spaeth, 1901*	Cassidini
Paulowniaceae	Paulownia Siebold & Zucc.	Paulownia taiwaniana T. W. Hu & H. J. Chang	Basiprionota bisignata (Boheman, 1862)	Basiprionota Chevrolat, 1836	Basiprionotini
			Basiprionota chinensis (Fabricius, 1798)#	Basiprionota Chevrolat, 1836	Basiprionotini
		Paulownia tomentosa (Thunb.) Steud	Basiprionota bisignata (Boheman, 1862)	Basiprionota Chevrolat, 1836	Basiprionotini
Phyllanthaceae	Bridelia Willd.	Bridelia balansae Tutcher	Notosacantha ginpinensis Chen et Zia, 1961*	Notosacantha Chevrolat, 1837*	Notosacanthini*
Pittosporaceae	Pittosporum Banks ex Gaertn.	Pittosporum illicioides Makino	Notosacantha castanea (Spaeth, 1913)*	Notosacantha Chevrolat, 1837*	Notosacanthini*
Poaceae	Bambusa Schreb.	Bambusa blumeana Schult.f.	Callispa bowringii Baly, 1858	Callispa Baly, 1858	Callispini
			Agonita chinensis (Weise, 1922)#	Agonita Strand, 1942	Gonophorini
			Dactylispa delicatula (Gestro, 1888)*	Dactylispa Weise, 1897	Hispini
			Dactylispa issiki Chujo, 1938*	Dactylispa Weise, 1897	Hispini
			Leptispa longipennis (Gestro, 1890)*	Leptispa Baly, 1858*	Leptispini*
			Leptispa pici Uhmann, 1958*	Leptispa Baly, 1858*	Leptispini*
		Bambusa variostriata (W. T. Lin) L. C. Chia & H. L. Fung	Dactylispa sp.	Dactylispa Weise, 1897	Hispini
			Agonita chinensis (Weise, 1922)#	Agonita Strand, 1942	Gonophorini
			Dactylispa issiki Chujo, 1938*	Dactylispa Weise, 1897	Hispini
	Indocalamus Nakai	Indocalamus tessellatus (Munro) Keng f.	Downesia ruficolor Pic, 1924*	Downesia Baly, 1858*	Gonophorini
			Downesia sp.1*	Downesia Baly, 1858*	Gonophorini
			Downesia vandykei Gressitt, 1939*	Downesia Baly, 1858*	Gonophorini
			Callispa bowringii Baly, 1858	Callispa Baly, 1858	Callispini
			Agonita chinensis (Weise, 1922)#	Agonita Strand, 1942	Gonophorini
			Downesia strandi Uhmann, 1943*	Downesia Baly, 1858*	Gonophorini
			Leptispa godwini Baly, 1869*	Leptispa Baly, 1858*	Leptispini*
			Downesia tarsataBaly, 1869*	Downesia Baly, 1858*	Gonophorini
	Indosasa McClure	Indosasa lipoensis C. D. Chu et K. M. Lan	Downesia ruficolor Pic, 1924*	Downesia Baly, 1858*	Gonophorini
			Downesia atrata Baly, 1869*	Downesia Baly, 1858*	Gonophorini
			Downesia gracilis Uhmann, 1954*	Downesia Baly, 1858*	Gonophorini
	Lophatherum Brongn.	Lophatherum gracile Brongn.	Dactylispa sauteri Uhmann, 1927#	Dactylispa Weise, 1897	Hispini
	Miscanthus Andersson	Miscanthus floridulus Warb. ex K.Schum. & Lauterb.	Klitispa mutilata Chen et Sun, 1964*	Klitispa Uhmann, 1940*	Gonophorini
		Miscanthus sinensis Anderss.	Dactylispa sauteri Uhmann, 1927#	Dactylispa Weise, 1897	Hispini
			Dactylispa polita Chen et T’an, 1961*	Dactylispa Weise, 1897	Hispini
			Hispellinus callicanthus (Bates, 1866)	Hispellinus Weise, 1897	Hispini
			Rhadinosa nigrocyanea (Motschulsky, 1861)	Rhadinosa Weise, 1905	Hispini
	Oplismenus P.Beauv.	Oplismenus undulatifolius P.Beauv.	Dactylispa polita Chen et T’an, 1961*	Dactylispa Weise, 1897	Hispini
	Phyllostachys Siebold & Zucc.	Phyllostachys mannii Gamble	Agonita chinensis (Weise, 1922)#	Agonita Strand, 1942	Gonophorini
		Phyllostachys nigra var. henonis (Mitford) Rendle	Callispa bowringii Baly, 1858	Callispa Baly, 1858	Callispini
			Agonita chinensis (Weise, 1922)#	Agonita Strand, 1942	Gonophorini
			Dactylispa issiki Chujo, 1938*	Dactylispa Weise, 1897	Hispini
			Dactylispa sjoestedti Uhmann, 1928#	Dactylispa Weise, 1897	Hispini
		Phyllostachys propinqua McClure	Callispa bowringii Baly, 1858	Callispa Baly, 1858	Callispini
			Agonita chinensis (Weise, 1922)#	Agonita Strand, 1942	Gonophorini
			Dactylispa issiki Chujo, 1938*	Dactylispa Weise, 1897	Hispini
	Pleioblastus Nakai	Pleioblastus amarus (Keng) Keng f.	Downesia sp.2*	Downesia Baly, 1858*	Gonophorini
			Callispa donckieri Pic, 1924*	Callispa Baly, 1858	Callispini
			Agonita chinensis (Weise, 1922)#	Agonita Strand, 1942	Gonophorini
			Downesia atrata Baly, 1869*	Downesia Baly, 1858*	Gonophorini
			Downesia javana Weise, 1928*	Downesia Baly, 1858*	Gonophorini
	Saccharum L.	Saccharum arundinaceum Retz.	Callispa brettinghami Baly, 1869*	Callispa Baly, 1858	Callispini
			Callispa dimidiatipennis Baly, 1858*	Callispa Baly, 1858	Callispini
	Setaria P.Beauv.	Setaria palmifolia Stapf	Dactylispa longispina Gressitt, 1938#	Dactylispa Weise, 1897	Hispini
			Dactylispa sauteri Uhmann, 1927#	Dactylispa Weise, 1897	Hispini
		Setaria plicata T. Cooke	Dactylispa longispina Gressitt, 1938#	Dactylispa Weise, 1897	Hispini
Ranunculaceae	Clematis L.	Clematis armandii Franch.	Cassida rati (Maulik, 1923)	Cassida Linnaeus, 1758	Cassidini
			Cassida verspertina (Boheman, 1862)#	Cassida Linnaeus, 1758	Cassidini
Rosaceae	Photinia Lindl.	Photinia bodinieri H. Lév.	Cassida versicolor (Boheman, 1855)	Cassida Linnaeus, 1758	Cassidini
			Dactylispa maculithorax Gestro, 1906#	Dactylispa Weise, 1897	Hispini
			Dactylispa klapperichi Uhmann, 1954*	Dactylispa Weise, 1897	Hispini
	Prunus L.	Prunus conradinae Koehne	Cassida versicolor (Boheman, 1855)	Cassida Linnaeus, 1758	Cassidini
		Prunus salicina Lindl.	Cassida versicolor (Boheman, 1855)	Cassida Linnaeus, 1758	Cassidini
	Pyracantha M.Roem.	Pyracantha fortuneana (Maxim.) H.L. Li	Cassida versicolor (Boheman, 1855)	Cassida Linnaeus, 1758	Cassidini
			Dactylispa excisa (Kraatz, 1879)#	Dactylispa Weise, 1897	Hispini
			Dactylispa maculithorax Gestro, 1906#	Dactylispa Weise, 1897	Hispini
	Rosa L.	Rosa cymosa Tratt.	Dactylispa pungens (Boheman, 1859)*	Dactylispa Weise, 1897	Hispini
			Dactylispa similis Chen et T’an, 1985*	Dactylispa Weise, 1897	Hispini
	Rubus L.	Rubus alceifolius Poir.	Dactylispa chinensis Weise, 1905#	Dactylispa Weise, 1897	Hispini
		Rubus amphidasys Focke	Dactylispa chinensis Weise, 1905#	Dactylispa Weise, 1897	Hispini
		Rubus buergeri Miq.	Dactylispa chinensis Weise, 1905#	Dactylispa Weise, 1897	Hispini
		Rubus corchorifolius L.f.	Dactylispa intermedia Chen et T’an, 1961*	Dactylispa Weise, 1897	Hispini
		Rubus ichangensis Hemsl. & Kuntze	Dactylispa chinensis Weise, 1905#	Dactylispa Weise, 1897	Hispini
		Rubus innominatus S. Moore	Dactylispa chinensis Weise, 1905#	Dactylispa Weise, 1897	Hispini
			Dactylispa uhmanni Gressitt, 1954#	Dactylispa Weise, 1897	Hispini
		Rubus lambertianus Ser.	Dactylispa uhmanni Gressitt, 1954#	Dactylispa Weise, 1897	Hispini
		Rubus malifolius Focke	Dactylispa chinensis Weise, 1905#	Dactylispa Weise, 1897	Hispini
			Dactylispa intermedia Chen et T’an, 1961*	Dactylispa Weise, 1897	Hispini
			Dactylispa klapperichi Uhmann, 1954*	Dactylispa Weise, 1897	Hispini
		Rubus setchuenensis Bureau & Franch.	Dactylispa chinensis Weise, 1905#	Dactylispa Weise, 1897	Hispini
		Rubus swinhoei Hance	Cassida versicolor (Boheman, 1855)	Cassida Linnaeus, 1758	Cassidini
			Dactylispa chinensis Weise, 1905#	Dactylispa Weise, 1897	Hispini
		Rubus xanthoneurus Focke ex Diels	Dactylispa chinensis Weise, 1905#	Dactylispa Weise, 1897	Hispini
		Rubus xanthoneurus var. glandulosus T.T. Yu & L.T. Lu	Dactylispa chinensis Weise, 1905#	Dactylispa Weise, 1897	Hispini
Rubiaceae	Aidia Lour.	Aidia canthioides (Champ. ex Benth.) Masam	Dactylispa cervicornis Gressitt, 1950#	Dactylispa Weise, 1897	Hispini
			Dactylispa pici Uhmann, 1934*	Dactylispa Weise, 1897	Hispini
			Dactylispa ferrugineonigra Maulik, 1919*	Dactylispa Weise, 1897	Hispini
	Uncaria Schreb.	Uncaria rhynchophylla Miq.	Dactylispa nigrodiscalis Gressitt, 1938*	Dactylispa Weise, 1897	Hispini
-	-	-	Dactylispa balyi (Gestro, 1890)*	Dactylispa Weise, 1897	Hispini
-	-	-	Dactylispa mixta Kung et T’an, 1961*	Dactylispa Weise, 1897	Hispini
-	-	-	Dactylispa setifera (Chapuis, 1877)	Dactylispa Weise, 1897	Hispini
17	37	61	127	127	127

## Sheet: Symbol description
Symbol	Indications
*	new record for Guizhou
#	new record for Qiannan
-	unknown or unidentified plant
